# Supplementary material for: Evidence-practice gap analysis in the role of tick in brucellosis transmission: a scoping review
Source: Infect Dis Poverty. 2024 Jan 8;13:3. doi: 10.1186/s40249-023-01170-4 (PMC10773131; doi:10.1186/s40249-023-01170-4)
Supplement: Supplementary file 2 — Additional file 2. Quality assessment of included literatures. [file 40249_2023_1170_MOESM2_ESM.xlsx]

## Sheet: Sheet1
Author(s) and Year	Was the sample representative of the target population?	Were study participants recruited in an appropriate way?	Was the sample size adequate?	Were the study subjects and setting described in detail?	Was data analysis conducted with sufficient coverage of the identified sample?	Were valid methods used for the identification of the condition?	Was the condition measured in a standard, reliable way for all participants?	Was there appropriate statistical analysis?	Was the response rate adequate, and if not, was the low response rate managed appropriately?	Were target subpopulations identified using objective criteria?	Quality score
(Zotova and Bolditzina 1943)	No	No	No	No	No	Yes	No	Yes	Yes	Yes	4
(Galuzo and Kaïtmazova 1944)	No	No	No	No	No	Yes	No	Yes	Yes	Yes	4
(Tovar 1947)	No	No	No	Yes	Yes	Yes	Yes	Yes	Yes	Yes	7
(Pritulin 1954)	No	No	No	No	No	Yes	No	Yes	Yes	Yes	4
(Gudoshnik 1955)	No	No	No	No	No	Yes	No	Yes	Yes	Yes	4
(Li 1958)	No	No	No	No	No	Yes	No	Yes	Yes	Yes	4
(Khrustcheva 1969)	No	No	No	No	No	Yes	No	Yes	Yes	Yes	4
(Peres 1986)	No	No	No	No	No	Yes	No	Yes	Yes	Yes	4
(Hayat and Iqbal)	No	No	Yes	Yes	Yes	Yes	Yes	Yes	Yes	Yes	8
(Huang, Zhang et al. 2020)	Yes	No	Yes	Yes	Yes	Yes	Yes	Yes	Yes	Yes	9
(Hosseini-Chegeni, Tavakoli et al. 2017)	Yes	No	No	No	Yes	Yes	Yes	Yes	Yes	Yes	7
(Wang, Zhao et al. 2018)	Yes	No	Yes	Yes	Yes	Yes	Yes	Yes	Yes	Yes	9
(Huang 2019)	Yes	No	Yes	Yes	Yes	Yes	Yes	Yes	Yes	Yes	9
(Jiang, Yang et al. 2019)	Yes	No	Yes	Yes	Yes	Yes	Yes	Yes	Yes	Yes	9
(Li, Wen et al. 2020)	Yes	No	Yes	Yes	Yes	Yes	Yes	Yes	Yes	Yes	9
(Zhang, Li et al. 2021)	Yes	No	Yes	Yes	Yes	Yes	Yes	Yes	Yes	Yes	9
(Song, Guo et al. 2021)	Yes	No	Yes	Yes	Yes	Yes	Yes	Yes	Yes	Yes	9
(Carpi, Cagnacci et al. 2011)	Yes	No	No	Yes	Yes	Yes	Yes	Yes	Yes	Yes	8
(Song, Hu et al. 2018)	Yes	No	No	Yes	Yes	Yes	Yes	Yes	Yes	Yes	8
